# Supplementary material for: Coal-Packed Methane Biofilter for Mitigation of Green House Gas Emissions from Coal Mine Ventilation Air
Source: PLoS One. 2014 Apr 17;9(4):e94641. doi: 10.1371/journal.pone.0094641 (PMC3990720; doi:10.1371/journal.pone.0094641)
Supplement: Data S2 — Relative overall abundance of operational taxonomic units (OTU) obtained from coal samples of biofilter 1 and 2. Only OTUs with a relaltive overall abundance of >0.1% are shown. (XLSX) [file pone.0094641.s002.xlsx]

## Sheet: Sheet1
relative abundance (overall)	mean(biofilter 1)	stderr(biofiter 1)	mean(biofilter 2))	stderr(biofilter 2)	p-value	p<0.05	Taxa	Confidence	Taxa	Confidence	Taxa	Confidence	Taxa	Confidence	Taxa	Confidence	Taxa	Confidence	Taxa	Confidence	Taxa	Confidence	Comment
0.0759598	0.061879	0.007182	0.080157	0.018464	0.60443	no	Bacteria	1	Proteobacteria	1	Alphaproteobacteria	1	Rhizobiales	1	Methylocystaceae	1	Methylocystis	0.97					methanotroph, sequence is 98% identical over 235 bp with Methylosinus sporium DSM1770/ NCIMB_11126
0.0676905	0.030066	0.010935	0.101661	0.024013	0.023985	yes	Bacteria	1	Proteobacteria	1	Gammaproteobacteria	1	Xanthomonadales	1	Xanthomonadaceae	1	Luteimonas	1					aerobic, can reduce nitrite, general organotroph
0.038039	0.075495	0.058463	0.00362	0.00362	0.205537	no	Bacteria	1	Actinobacteria	1	Actinobacteria	1	Actinobacteridae	1	Actinomycetales	1	Streptomycineae	0.85	Streptomycetaceae	0.85	Streptacidiphilus	0.54	general organotroph
0.0305966	0.034368	0.012821	0.021492	0.009438	0.647079	no	Bacteria	1	Acidobacteria	0.98	Acidobacteria_Gp10	0.97	Gp10	0.97
0.0281158	0.042439	0.011333	0.009351	0.009351	0.037384	yes	Bacteria	1	Bacteroidetes	1	Sphingobacteria	0.97	Sphingobacteriales	0.97	Chitinophagaceae	0.97	Sediminibacterium	0.59					general organotroph, aerobic
0.0211459	0.00215	0.0012	0.037153	0.009442	0.010845	yes	Bacteria	0.93	Chloroflexi	0.37	Caldilineae	0.2	Caldilineales	0.2	Caldilineaceae	0.2	Caldilinea	0.2					general organotroph, anaerobic
0.0206734	0.024857	0.003612	0.015733	0.002012	0.0393	yes	Bacteria	1	Proteobacteria	1	Alphaproteobacteria	1	Rhizobiales	1	Hyphomicrobiaceae	0.82	Filomicrobium	0.51					some isolated fromisolated from an oil-polluted saline soil
0.0131128	0.019428	0.00605	0.00362	0.00362	0.038125	yes	Bacteria	0.98	Chloroflexi	0.88	Anaerolineae	0.67	Anaerolineales	0.67	Anaerolineaceae	0.67	Bellilinea	0.43
0.0131128	0.004397	0.002188	0.022275	0.006653	0.028707	yes	Bacteria	1	Bacteroidetes	1	Bacteroidetes_incertae_sedis	0.99	Ohtaekwangia	0.99
0.0114589	0	0	0.020388	0.006035	0.014776	yes	Bacteria	1	Acidobacteria	0.99	Acidobacteria_Gp10	0.96	Gp10	0.96
0.0114589	0.015053	0.005045	0.007368	0.001862	0.162153	no	Bacteria	1	Actinobacteria	1	Actinobacteria	1	Actinobacteridae	1	Actinomycetales	1	Propionibacterineae	1	Nocardioidaceae	1	Nocardioides	0.92	aerobic organotroph
0.0112227	0.016812	0.002864	0.006029	0.002387	0.021926	yes	Bacteria	1	Proteobacteria	1	Alphaproteobacteria	1	Rhizobiales	0.99	Hyphomicrobiaceae	0.79	Blastochloris	0.46
0.010632	0.00074	0.00074	0.016714	0.006213	0.02842	yes	Bacteria	0.97	Chloroflexi	0.75	Anaerolineae	0.55	Anaerolineales	0.55	Anaerolineaceae	0.55	Bellilinea	0.3
0.00744241	0.008681	0.003003	0.003951	0.002857	0.228921	no	Bacteria	1	Bacteroidetes	0.98	Bacteroidetes_incertae_sedis	0.59	Ohtaekwangia	0.56
0.00744241	0.01002	0.006459	0.003723	0.000572	0.587931	no	Bacteria	1	Proteobacteria	1	Betaproteobacteria	1	Burkholderiales	1	Comamonadaceae	0.78	Hydrogenophaga	0.74					hydrogen-oxidiser
0.00720614	0.003879	0.001964	0.012187	0.003672	0.050295	no	Bacteria	1	Actinobacteria	1	Actinobacteria	1	Actinobacteridae	1	Actinomycetales	1	Propionibacterineae	0.99	Nocardioidaceae	0.99	Nocardioides	0.93	aerobic organotroph
0.00720614	0.013738	0.010926	0.000905	0.000905	0.222176	no	Bacteria	0.97	Bacteroidetes	0.37	Flavobacteria	0.26	Flavobacteriales	0.26	Flavobacteriaceae	0.26	Ornithobacterium	0.09
0.00696988	0.003548	0.001208	0.010842	0.002974	0.036606	yes	Bacteria	1	Actinobacteria	1	Actinobacteria	1	Actinobacteridae	1	Actinomycetales	1	Micrococcineae	0.99	Microbacteriaceae	0.95	Microbacterium	0.33	some are air-borne pathogens
0.00649734	0.000196	0.000196	0.013986	0.002839	0.00514	yes	Bacteria	1	Proteobacteria	1	Gammaproteobacteria	1	Xanthomonadales	1	Xanthomonadaceae	1	Pseudoxanthomonas	1					some isolated from BTEX-contaminated soil
0.00567041	0.00426	0.000686	0.007836	0.004566	0.660542	no	Bacteria	1	Actinobacteria	1	Actinobacteria	1	Actinobacteridae	1	Actinomycetales	1	Propionibacterineae	1	Nocardioidaceae	1	Nocardioides	0.96	aerobic organotroph
0.00555227	0.008762	0.003819	0.002621	0.00157	0.146104	no	Bacteria	1	Actinobacteria	1	Actinobacteria	1	Actinobacteridae	1	Actinomycetales	1	Pseudonocardineae	1	Pseudonocardiaceae	1	Actinophytocola	0.93	aerobic organotroph
0.00531601	0.001634	0.000473	0.00929	0.004368	0.096863	no	Bacteria	1	Actinobacteria	0.91	Actinobacteria	0.91	Rubrobacteridae	0.85	Solirubrobacterales	0.85	Conexibacteraceae	0.73	Conexibacter	0.73			general organotroph
0.00531601	0.00548	0.001166	0.005791	0.002626	0.956183	no	Bacteria	1	Actinobacteria	1	Actinobacteria	1	Actinobacteridae	1	Actinomycetales	1	Propionibacterineae	1	Nocardioidaceae	1	Nocardioides	0.97
0.00519787	0.007628	0.003215	0.002941	0.001347	0.175756	no	Bacteria	1	Proteobacteria	1	Alphaproteobacteria	1	Rhizobiales	0.77	Rhizobiaceae	0.43	Sinorhizobium	0.32
0.00507974	0	0	0.007734	0.003974	0.065338	no	Bacteria	0.97	Chloroflexi	0.6	Anaerolineae	0.41	Anaerolineales	0.41	Anaerolineaceae	0.41	Levilinea	0.25
0.00460721	0.003825	0.001048	0.005989	0.002131	0.607481	no	Bacteria	1	Acidobacteria	1	Acidobacteria_Gp4	1	Gp4	1
0.00425281	0.005343	0.003653	0.001508	0.001508	0.588148	no	Bacteria	0.99	Chloroflexi	0.79	Anaerolineae	0.58	Anaerolineales	0.58	Anaerolineaceae	0.58	Bellilinea	0.38
0.00425281	0.003299	0.002471	0.005594	0.003477	0.768109	no	Bacteria	1	Bacteroidetes	1	Sphingobacteria	1	Sphingobacteriales	1	Chitinophagaceae	1	Niabella	0.66
0.00425281	0.002275	0.00184	0.005762	0.002591	0.246066	no	Bacteria	1	Firmicutes	1	Bacilli	1	Bacillales	0.98	Bacillaceae 1	0.54	Falsibacillus	0.28
0.00425281	0.005864	0.001465	0.002292	0.001307	0.082776	no	Bacteria	1	Actinobacteria	1	Actinobacteria	1	Actinobacteridae	1	Actinomycetales	1	Pseudonocardineae	1	Pseudonocardiaceae	1	Pseudonocardia	0.74
0.00413467	0.008175	0.003385	0.000452	0.000452	0.036735	yes	Bacteria	0.99	Bacteroidetes	0.98	Sphingobacteria	0.73	Sphingobacteriales	0.73	Flammeovirgaceae	0.65	Cesiribacter	0.37
0.00366214	0.002933	0.001135	0.004556	0.002832	0.770427	no	Bacteria	0.93	Chloroflexi	0.42	Chloroflexi	0.2	Chloroflexales	0.2	Chloroflexaceae	0.2	Heliothrix	0.2					phototrophic
0.00366214	0.001154	0.000813	0.006849	0.001027	0.006084	yes	Bacteria	1	Proteobacteria	1	Alphaproteobacteria	1	Sphingomonadales	1	Sphingomonadaceae	1	Sphingopyxis	0.99
0.003544	0.00609	0.001312	0.000603	0.000603	0.009728	yes	Bacteria	1	Proteobacteria	1	Alphaproteobacteria	1	Rhizobiales	0.99	Hyphomicrobiaceae	0.63	Hyphomicrobium	0.31
0.003544	0.002323	0.000328	0.005097	0.001102	0.032471	yes	Bacteria	1	Proteobacteria	1	Gammaproteobacteria	1	Legionellales	0.94	Legionellaceae	0.94	Legionella	0.94
0.00342587	0.005427	0.002552	0.000905	0.000905	0.105471	no	Bacteria	1	Chloroflexi	0.94	Caldilineae	0.89	Caldilineales	0.89	Caldilineaceae	0.89	Caldilinea	0.89
0.00342587	0.004639	0.002175	0.001793	0.000328	0.186285	no	Bacteria	1	Proteobacteria	1	Alphaproteobacteria	1	Rhizobiales	1	Hyphomicrobiaceae	0.8	Hyphomicrobium	0.41
0.00330774	0.00549	0.00357	0.00116	0.000654	0.212522	no	Bacteria	1	Bacteroidetes	1	Sphingobacteria	0.84	Sphingobacteriales	0.84	Chitinophagaceae	0.84	Lacibacter	0.21
0.00330774	0.006883	0.00564	0.000858	0.000431	0.260097	no	Bacteria	1	Actinobacteria	1	Actinobacteria	1	Actinobacteridae	1	Actinomycetales	1	Micromonosporineae	0.99	Micromonosporaceae	0.99	Catelliglobosispora	0.84
0.00330774	0.003208	0.000707	0.00448	0.002642	0.795295	no	Bacteria	1	Proteobacteria	1	Betaproteobacteria	1	Burkholderiales	1	Alcaligenaceae	0.68	Azohydromonas	0.67					nitrogen-fixing and hydrogen autotrophic
0.00330774	0.00089	0.000509	0.00497	0.001543	0.02944	yes	Bacteria	0.97	Chloroflexi	0.67	Anaerolineae	0.54	Anaerolineales	0.54	Anaerolineaceae	0.54	Bellilinea	0.33
0.0031896	0.004217	0.000667	0.001508	0.001508	0.10784	no	Bacteria	0.97	Planctomycetes	0.42	Planctomycetacia	0.41	Planctomycetales	0.41	Planctomycetaceae	0.41	Blastopirellula	0.28
0.00307147	0.000196	0.000196	0.005384	0.00158	0.016165	yes	Bacteria	0.97	Chloroflexi	0.67	Anaerolineae	0.41	Anaerolineales	0.41	Anaerolineaceae	0.41	Levilinea	0.26
0.0028352	0.004014	0.000923	0.00182	0.001054	0.130422	no	Bacteria	0.99	Planctomycetes	0.77	Planctomycetacia	0.77	Planctomycetales	0.77	Planctomycetaceae	0.77	Planctomyces	0.5
0.0028352	0.003048	0.001605	0.003166	0.00027	0.97602	no	Bacteria	1	Actinobacteria	1	Actinobacteria	1	Rubrobacteridae	1	Solirubrobacterales	1	Solirubrobacteraceae	1	Solirubrobacter	1
0.0028352	0.001192	0.000596	0.003927	0.000865	0.026677	yes	Bacteria	1	Actinobacteria	1	Actinobacteria	1	Actinobacteridae	1	Actinomycetales	1	Corynebacterineae	0.97	Nocardiaceae	0.88	Rhodococcus	0.78
0.00271707	0.003538	0.00162	0.002495	0.00192	0.820552	no	Bacteria	1	Acidobacteria	0.46	Acidobacteria_Gp16	0.46	Gp16	0.46
0.00271707	0.003876	0.003053	0.001045	0.001045	0.621845	no	Bacteria	1	Bacteroidetes	1	Sphingobacteria	1	Sphingobacteriales	1	Chitinophagaceae	1	Flavitalea	0.94
0.00271707	0.003373	0.00216	0.002604	0.000546	0.851247	no	Bacteria	0.97	Proteobacteria	0.52	Deltaproteobacteria	0.26	Myxococcales	0.17	Sorangiineae	0.13	Polyangiaceae	0.09	Chondromyces	0.09
0.00271707	0.001759	0.001405	0.004534	0.001383	0.166305	no	Bacteria	1	Proteobacteria	1	Alphaproteobacteria	1	Rhizobiales	1	Hyphomicrobiaceae	1	Hyphomicrobium	0.94
0.00271707	0.002979	0.00037	0.003153	0.001466	0.950328	no	Bacteria	1	Proteobacteria	1	Alphaproteobacteria	1	Rhizobiales	0.99	Hyphomicrobiaceae	0.89	Hyphomicrobium	0.88
0.00259894	0.001579	0.000419	0.003587	0.002935	0.706453	no	Bacteria	1	Actinobacteria	0.86	Actinobacteria	0.86	Rubrobacteridae	0.79	Solirubrobacterales	0.76	Solirubrobacteraceae	0.4	Solirubrobacter	0.4
0.00259894	0.001439	0.00035	0.003916	0.001569	0.133112	no	Bacteria	1	Proteobacteria	1	Gammaproteobacteria	1	Xanthomonadales	1	Xanthomonadaceae	1	Luteimonas	0.97
0.0024808	0.001238	0.000499	0.002744	0.001709	0.632272	no	Bacteria	1	Proteobacteria	1	Alphaproteobacteria	1	Rhodospirillales	0.91	Acetobacteraceae	0.4	Rubritepida	0.13
0.0024808	0.006352	0.006352	0	0	0.483822	no	Bacteria	0.98	Chloroflexi	0.25	Caldilineae	0.15	Caldilineales	0.15	Caldilineaceae	0.15	Caldilinea	0.15
0.00236267	0.003472	0.000608	0.00116	0.000654	0.027163	yes	Bacteria	1	Proteobacteria	0.8	Gammaproteobacteria	0.54	Enterobacteriales	0.16	Enterobacteriaceae	0.16	Mangrovibacter	0.16
0.00236267	0.004682	0.00258	0	0	0.083025	no	Bacteria	1	Acidobacteria	0.99	Acidobacteria_Gp3	0.98	Gp3	0.92
0.00236267	0.00135	0.000688	0.0043	0.002866	0.277453	no	Bacteria	1	Proteobacteria	1	Alphaproteobacteria	1	Rhizobiales	1	Methylocystaceae	0.99	Methylopila	0.88					facultatively methylotrophic bacteria
0.00224454	0.003376	0.000956	0.000865	0.000524	0.035178	yes	Bacteria	1	Proteobacteria	1	Alphaproteobacteria	1	Rhizobiales	1	Bradyrhizobiaceae	0.67	Nitrobacter	0.28
0.00224454	0.003264	0.000429	0.001264	0.000704	0.031758	yes	Bacteria	0.98	Acidobacteria	0.84	Acidobacteria_Gp3	0.84	Gp3	0.75
0.00224454	0.003378	0.003016	0.000412	0.000227	0.585155	no	Bacteria	1	Proteobacteria	1	Betaproteobacteria	1	Burkholderiales	1	Comamonadaceae	0.93	Hydrogenophaga	0.9
0.00224454	0.001289	0.000875	0.004591	0.00265	0.217415	no	Bacteria	1	Gemmatimonadetes	0.49	Gemmatimonadetes	0.49	Gemmatimonadales	0.49	Gemmatimonadaceae	0.49	Gemmatimonas	0.49
0.00224454	0.004242	0.001404	0	0	0.019603	yes	Bacteria	1	Firmicutes	0.91	Bacilli	0.91	Bacillales	0.91	Pasteuriaceae	0.91	Pasteuria	0.91
0.0021264	0.001848	0.0009	0.002754	0.000448	0.611275	no	Bacteria	1	Proteobacteria	1	Alphaproteobacteria	1	Rhizobiales	0.91	Rhizobiales_incertae_sedis	0.35	Bauldia	0.35
0.0021264	0.001388	0.000711	0.002031	0.001327	0.817132	no	Bacteria	1	Proteobacteria	1	Alphaproteobacteria	1	Rhizobiales	1	Beijerinckiaceae	0.56	Methylocapsa	0.4					methane-oxidizing
0.0021264	0.00425	0.002494	0.000302	0.000302	0.128878	no	Bacteria	1	Chloroflexi	0.67	Anaerolineae	0.42	Anaerolineales	0.42	Anaerolineaceae	0.42	Longilinea	0.24
0.0021264	0.003912	0.00168	0.000151	0.000151	0.039158	yes	Bacteria	1	Proteobacteria	1	Alphaproteobacteria	1	Rhizobiales	1	Hyphomicrobiaceae	0.83	Hyphomicrobium	0.72
0.0021264	0.002778	0.000942	0.001896	0.000496	0.639746	no	Bacteria	1	Actinobacteria	1	Actinobacteria	1	Actinobacteridae	1	Actinomycetales	1	Propionibacterineae	1	Nocardioidaceae	1	Nocardioides	0.96
0.00200827	0.002715	0.000708	0.00123	0.000191	0.046051	yes	Bacteria	1	Acidobacteria	0.96	Acidobacteria_Gp10	0.93	Gp10	0.93
0.00200827	0	0	0.003405	0.001013	0.014875	yes	Bacteria	1	Bacteroidetes	1	Bacteroidetes_incertae_sedis	0.98	Ohtaekwangia	0.98
0.00200827	0.001792	0.000473	0.002714	0.000694	0.246356	no	Bacteria	1	Proteobacteria	1	Alphaproteobacteria	1	Rhizobiales	1	Rhizobiaceae	0.59	Ensifer	0.59
0.00200827	0.003528	0.000637	0.000452	0.000452	0.009438	yes	Bacteria	1	Verrucomicrobia	0.92	Opitutae	0.91	Opitutales	0.91	Opitutaceae	0.91	Opitutus	0.58
0.00189014	0.00366	0.001268	0	0	0.022318	yes	Bacteria	1	Acidobacteria	0.99	Acidobacteria_Gp3	0.99	Gp3	0.83
0.00189014	0.000783	0.000783	0.00305	0.000967	0.082524	no	Bacteria	1	Actinobacteria	1	Actinobacteria	1	Actinobacteridae	1	Actinomycetales	1	Micrococcineae	1	Microbacteriaceae	1	Salinibacterium	0.37
0.00189014	0.003927	0.001779	0.000151	0.000151	0.041913	yes	Bacteria	0.97	Proteobacteria	0.55	Betaproteobacteria	0.18	Neisseriales	0.13	Neisseriaceae	0.13	Formivibrio	0.08
0.001772	0.000442	0.000225	0.00309	0.001208	0.040761	yes	Bacteria	1	Proteobacteria	1	Alphaproteobacteria	1	Sphingomonadales	1	Sphingomonadaceae	1	Sphingosinicella	1
0.001772	0.002367	0.00155	0.000858	0.000431	0.596463	no	Bacteria	1	Actinobacteria	0.94	Actinobacteria	0.94	Rubrobacteridae	0.92	Thermoleophilales	0.7	Thermoleophilaceae	0.7	Thermoleophilum	0.7
0.001772	0	0	0.002704	0.001453	0.075489	no	Bacteria	1	Armatimonadetes	0.99	Armatimonadia	0.99	Armatimonadales	0.99	Armatimonadaceae	0.99	Armatimonas/Armatimonadetes_gp1	0.99
0.001772	0.001401	0.000787	0.001508	0.001508	0.978529	no	Bacteria	1	Chloroflexi	0.86	Caldilineae	0.83	Caldilineales	0.83	Caldilineaceae	0.83	Caldilinea	0.83
0.001772	0	0	0.006083	0.006083	0.351567	no	Bacteria	1	Bacteroidetes	1	Sphingobacteria	1	Sphingobacteriales	1	Chitinophagaceae	1	Flavisolibacter	0.39
0.001772	0.001904	0.00136	0.003244	0.003244	0.831977	no	Bacteria	1	Proteobacteria	1	Alphaproteobacteria	1	Sphingomonadales	0.99	Erythrobacteraceae	0.38	Altererythrobacter	0.2
0.001772	0.002026	0.00081	0.001924	0.001494	0.979949	no	Bacteria	1	Verrucomicrobia	0.98	Opitutae	0.98	Opitutales	0.98	Opitutaceae	0.98	Opitutus	0.98
0.001772	0.002166	0.000986	0.000754	0.000754	0.230997	no	Bacteria	1	Proteobacteria	1	Alphaproteobacteria	1	Rhizobiales	0.95	Rhizobiaceae	0.53	Sinorhizobium	0.34
0.00165387	0.00074	0.00074	0.0025	0.00011	0.034148	yes	Bacteria	1	Planctomycetes	0.61	Planctomycetacia	0.61	Planctomycetales	0.61	Planctomycetaceae	0.61	Blastopirellula	0.5
0.00165387	0.003261	0.00282	0.000151	0.000151	0.241053	no	Bacteria	1	Bacteroidetes	1	Bacteroidetes_incertae_sedis	0.45	Prolixibacter	0.45
0.00165387	0.00183	0.000634	0.001236	0.000681	0.726219	no	Bacteria	1	Proteobacteria	0.98	Alphaproteobacteria	0.95	Rhodospirillales	0.93	Rhodospirillaceae	0.9	Insolitispirillum	0.45
0.00153574	0.000605	0.000605	0.003408	0.001947	0.172975	no	Bacteria	0.96	Chloroflexi	0.6	Chloroflexi	0.42	Chloroflexales	0.42	Chloroflexaceae	0.42	Heliothrix	0.42
0.00153574	0.000391	0.000391	0.0025	0.00011	0.004163	yes	Bacteria	1	Proteobacteria	0.99	Alphaproteobacteria	0.99	Rhodospirillales	0.93	Rhodospirillaceae	0.87	Skermanella	0.55
0.00153574	0.000638	0.000343	0.002425	0.001139	0.138109	no	Bacteria	1	Proteobacteria	1	Alphaproteobacteria	1	Rhizobiales	0.93	Rhizobiaceae	0.46	Sinorhizobium	0.37
0.00153574	0.002349	0.002349	0.000151	0.000151	0.598374	no	Bacteria	1	Bacteroidetes	1	Sphingobacteria	1	Sphingobacteriales	1	Chitinophagaceae	1	Parasegetibacter	0.29
0.0014176	0.002435	0.000871	0.000302	0.000302	0.034934	yes	Bacteria	1	Proteobacteria	1	Alphaproteobacteria	1	Rhizobiales	1	Hyphomicrobiaceae	1	Pedomicrobium	0.99
0.0014176	0.001624	0.001091	0.001009	0.000533	0.77974	no	Bacteria	1	Proteobacteria	0.97	Alphaproteobacteria	0.9	Alphaproteobacteria_incertae_sedis	0.54	Elioraea	0.54
0.0014176	0.00243	0.000151	0.000412	0.000227	0.002338	yes	Bacteria	1	Proteobacteria	1	Alphaproteobacteria	1	Rhizobiales	0.87	Brucellaceae	0.25	Crabtreella	0.22
0.0014176	0.001667	0.001021	0.000824	0.000454	0.671298	no	Bacteria	1	Proteobacteria	0.91	Gammaproteobacteria	0.9	Chromatiales	0.32	Ectothiorhodospiraceae	0.28	Ectothiorhodosinus	0.12
0.0014176	0.001957	0.001957	0.000556	0.000355	0.68531	no	Bacteria	1	Acidobacteria	0.86	Acidobacteria_Gp10	0.85	Gp10	0.85
0.0014176	0.001299	0.000788	0.001497	0.000908	0.926677	no	Bacteria	1	Actinobacteria	0.92	Actinobacteria	0.92	Rubrobacteridae	0.87	Solirubrobacterales	0.87	Conexibacteraceae	0.56	Conexibacter	0.56
0.0014176	0.001131	0.000641	0.001166	0.000807	0.986458	no	Bacteria	1	Bacteroidetes	1	Sphingobacteria	0.99	Sphingobacteriales	0.99	Chitinophagaceae	0.99	Sediminibacterium	0.37
0.00129947	0.000498	0.000266	0.003073	0.001756	0.151684	no	Bacteria	1	Proteobacteria	1	Alphaproteobacteria	1	Sphingomonadales	0.9	Erythrobacteraceae	0.89	Altererythrobacter	0.62
0.00129947	0.001154	0.000813	0.001056	0.001056	0.974781	no	Bacteria	1	Actinobacteria	1	Actinobacteria	1	Actinobacteridae	1	Actinomycetales	1	Propionibacterineae	0.97	Nocardioidaceae	0.96	Nocardioides	0.77
0.00129947	0.001978	0.001234	0.000452	0.000452	0.223832	no	Bacteria	0.94	Planctomycetes	0.68	Planctomycetacia	0.68	Planctomycetales	0.68	Planctomycetaceae	0.68	Blastopirellula	0.28
0.00129947	0.002311	0.001488	0	0	0.131654	no	Bacteria	1	Bacteroidetes	1	Sphingobacteria	0.98	Sphingobacteriales	0.98	Chitinophagaceae	0.98	Filimonas	0.46
0.00129947	0.000796	0.000431	0.001427	0.000787	0.684817	no	Bacteria	1	Acidobacteria	0.85	Acidobacteria_Gp16	0.85	Gp16	0.85
0.00129947	0.001421	0.001073	0.000968	0.000129	0.820293	no	Bacteria	1	Bacteroidetes	1	Bacteroidetes_incertae_sedis	0.38	Ohtaekwangia	0.38
0.00129947	0.000493	0.000493	0.001612	0.001064	0.590692	no	Bacteria	0.95	Proteobacteria	0.59	Betaproteobacteria	0.28	Neisseriales	0.2	Neisseriaceae	0.2	Formivibrio	0.16
0.00129947	0	0	0.003153	0.001466	0.040873	yes	Bacteria	1	Proteobacteria	1	Gammaproteobacteria	1	Xanthomonadales	1	Xanthomonadaceae	1	Luteimonas	0.54
0.00118133	0.000247	0.000247	0.002852	0.001627	0.128117	no	Bacteria	1	Firmicutes	1	Bacilli	1	Bacillales	1	Planococcaceae	0.99	Lysinibacillus	0.73
0.00118133	0.000391	0.000391	0.002225	0.00142	0.200898	no	Bacteria	1	Actinobacteria	1	Actinobacteria	1	Actinobacteridae	1	Actinomycetales	1	Micrococcineae	1	Intrasporangiaceae	1	Phycicoccus	0.88
0.00118133	0.001136	0.000316	0.000754	0.000754	0.795092	no	Bacteria	0.92	Chloroflexi	0.6	Anaerolineae	0.33	Anaerolineales	0.33	Anaerolineaceae	0.33	Bellilinea	0.14
0.00118133	0	0	0.002502	0.002279	0.245074	no	Bacteria	1	Proteobacteria	1	Alphaproteobacteria	1	Rhizobiales	0.74	Phyllobacteriaceae	0.29	Hoeflea	0.2
0.00118133	0.002183	0.000368	0.000151	0.000151	0.004677	yes	Bacteria	1	Bacteroidetes	1	Sphingobacteria	1	Sphingobacteriales	1	Chitinophagaceae	1	Niastella	0.58
0.00118133	0.001294	0.000366	0.001196	0.000978	0.96598	no	Bacteria	1	Proteobacteria	1	Alphaproteobacteria	1	Rhizobiales	0.83	Phyllobacteriaceae	0.81	Chelativorans	0.47
0.00118133	0.000302	0.000302	0.002453	0.000664	0.020819	yes	Bacteria	1	Bacteroidetes	1	Sphingobacteria	1	Sphingobacteriales	1	Chitinophagaceae	1	Terrimonas	1
0.00118133	0	0	0.002171	0.001369	0.12631	no	Bacteria	0.97	Chloroflexi	0.77	Anaerolineae	0.62	Anaerolineales	0.62	Anaerolineaceae	0.62	Longilinea	0.33
0.00118133	0.00149	0.000185	0.000858	0.000431	0.17556	no	Bacteria	1	Proteobacteria	1	Alphaproteobacteria	1	Rhizobiales	0.99	Bradyrhizobiaceae	0.56	Bosea	0.32
0.0010632	0	0	0.001689	0.000851	0.052473	no	Bacteria	1	Actinobacteria	1	Actinobacteria	1	Actinobacteridae	1	Actinomycetales	1	Pseudonocardineae	0.94	Pseudonocardiaceae	0.94	Crossiella	0.75
0.0010632	0.001174	0.001174	0.000563	0.000284	0.780267	no	Bacteria	1	Acidobacteria	0.56	Acidobacteria_Gp10	0.56	Gp10	0.56
0.0010632	0	0	0.00202	0.001397	0.157071	no	Bacteria	1	Bacteroidetes	1	Flavobacteria	1	Flavobacteriales	1	Flavobacteriaceae	1	Flavobacterium	1
0.0010632	0.001085	0.000684	0.000968	0.000129	0.925135	no	Bacteria	1	Planctomycetes	0.97	Planctomycetacia	0.97	Planctomycetales	0.97	Planctomycetaceae	0.97	Planctomyces	0.56
0.0010632	0.001584	0.000855	0.000412	0.000227	0.181964	no	Bacteria	1	Proteobacteria	1	Alphaproteobacteria	1	Rhizobiales	0.96	Hyphomicrobiaceae	0.85	Pedomicrobium	0.79
0.0010632	0.001797	0.001048	0.000522	0.000522	0.250249	no	Bacteria	1	Proteobacteria	1	Alphaproteobacteria	1	Rhizobiales	0.99	Methylocystaceae	0.79	Methylocystis	0.61
0.0010632	0	0	0.001833	0.000452	0.008888	yes	Bacteria	1	Acidobacteria	0.95	Acidobacteria_Gp3	0.95	Gp3	0.76
0.0010632	0.000302	0.000302	0.002523	0.001264	0.101873	no	Bacteria	1	Proteobacteria	1	Betaproteobacteria	1	Burkholderiales	1	Comamonadaceae	0.89	Ramlibacter	0.2
0.0010632	0	0	0.00202	0.001397	0.157071	no	Bacteria	1	Bacteroidetes	1	Sphingobacteria	1	Sphingobacteriales	1	Chitinophagaceae	0.99	Filimonas	0.38
0.0010632	0.00089	0.000509	0.001264	0.000704	0.815542	no	Bacteria	1	Bacteroidetes	1	Bacteroidetes_incertae_sedis	1	Ohtaekwangia	1
0.0010632	0.00108	0.000546	0.000824	0.000454	0.843445	no	Bacteria	1	Proteobacteria	1	Alphaproteobacteria	1	Rhizobiales	0.57	Methylocystaceae	0.14	Pleomorphomonas	0.14
0.0010632	0.001584	0.000855	0.000302	0.000302	0.164173	no	Bacteria	1	Proteobacteria	1	Alphaproteobacteria	1	Rhizobiales	1	Beijerinckiaceae	0.49	Methylocapsa	0.32
